# Supplementary material for: NTRK amplification occurs frequently in pan-TRK immunopositive dedifferentiated liposarcomas
Source: Pathol Oncol Res. 2025 Jan 7;30:1611993. doi: 10.3389/pore.2024.1611993 (PMC11745873; doi:10.3389/pore.2024.1611993)
Supplement: Supplementary file 1 [file Table2.XLSX]

## Sheet: Munka1
Supplementary table 2. Pan-TRK immunohistochemistry and NTRK1-2-3 break-apart FISH results
	pan-TRK immun
patient ID	extent	intensity	extent	intensity	NTRK FISH	NTRK gene	amplification type	affected end
1	0	0
2	x
3	1	1	1	1	normal
4	x
5	x
6	x
7	5	1	4	1	amplification	NTRK1	partial	3'
8	5	2	3	2	amplification	NTRK2	whole
9	4	3	4	1	normal
10	0	0
11	5	3	4	2	amplification	NTRK2	whole
12	x
13	2	1	0	0	normal
14	5	4	5	4	normal
15	3	2	2	1	not available
16	0	0	0	0
17	0	0	0	0
18	3	1	3	1	not available
19	0	0	0	0
20	4	1	3	1	normal
21	3	1	0	0	normal
22	3	1	3	1	normal
23	5	1	4	1	amplification	NTRK1	whole
24	5	1			not available
25	0	0	0	0
26	0	0	0	0
27	5	1	5	1	not available
28	5	1	5	1	normal
29	5	5	5	5	polysomy
30	5	3	5	3	polysomy
31	5	1			polysomy
32	x
33	5	1	5	1	normal
34	x
35	5	1	5	1	normal
36	x
37	1	1			not available
38	x
39	x
40	5	1	5	1	polysomy
41	x
42	x
43	0	0	0	0
44	5	1	5	1	amplification	NTRK3	whole
45	5	1	5	1	normal
46	2	1	2	1	not available
47	0	0	0	0
48	5	1	5	1	polysomy
49	0	0	0	0
50	1	1	1	1	normal
51	5	2	5	2	amplification	NTRK1	whole
52	x
53	1	1			not available
54	0	0	0	0
55	0	0	0	0
56	0	0	0	0
57	0	0	0	0
58	0	0	0	0
59	0	0	0	0
60	0	0	0	0
61	0	0	0	0
62	0	0	0	0
63	0	0	0	0
64	0	0
65	0	0
66	0	0	0	0
67	0	0	0	0
68	1	1	1	1	normal
69	1	1	1	1	normal
70	0	0	0	0
71	0	0	0	0
72	1	1	1	1	normal
73	3	1	3	1	polysomy
74	0	0
75	x
76	2	1	2	1	normal
77	1	1	1	1	normal
78	0	0	0	0
79	2	1			normal
80	3	3			normal
81	x
82	1	1	1	1	amplification	NTRK3	whole
83	4	3	4	3	normal
84	5	1	5	1	amplification	NTRK1	whole
85	4	2	4	2	polysomy
86	5	1	5	1	amplification	NTRK1	whole
87	1	1	1	1	not available
88	1	5	1	5	amplification	NTRK1	whole
89	5	1	5	1	normal
90	0	0	0	0
91	1	1	1	1	normal
92	0	0	0	0
93	2	1	1	1	normal
94	1	1	1	1	polysomy
95	4	2	4	2	polysomy
96	3	1	3	1	polysomy
97	5	3	4	1	normal
98	0	0
99	3	2	3	2	normal
100	0	0	0	0
101	2	1	1	1	normal
102	2	1	1	1	polysomy
103	1	1	0	0	normal
104		1			not available
105	3	1	1	1	not available
106		1			not available
107	0	0
108	0	0
109	1	1	1	1	normal
110	0	0	0	0
111	0	0	0	0
112	5	3	5	3	amplification	NTRK1	partial	3'
113	5	5	5	5	amplification	NTRK3	whole
114	0	0	0	0
115	5	1	5	1	amplification	NTRK2	partial	5'
116	1	1	1	1	normal
117	1	1	1	1	normal
118	0	0	0	0
119	3	1	3	1	normal
120	2	1	2	1	normal
121	1	1	1	1	amplification	NTRK2	partial	3'
122	1	3	1	3	polysomy
123	3	2	3	2	amplification	NTRK3	partial	5'
124	0	0	0	0
125	4	3	5	1	amplification	NTRK1	whole
126	1	1	1	1	normal
127	1	1	1	1	normal
128	0	0	0	0
129	5	1	5	1	amplification	NTRK2	whole
130	0	0	0	0
131	5	1	1	3	polysomy
132	5	1	5	1	amplification	NTRK1	whole
