# Supplementary material for: NTRK amplification occurs frequently in pan-TRK immunopositive dedifferentiated liposarcomas
Source: Pathol Oncol Res. 2025 Jan 7;30:1611993. doi: 10.3389/pore.2024.1611993 (PMC11745873; doi:10.3389/pore.2024.1611993)
Supplement: Supplementary file 2 [file Table3.XLSX]

## Sheet: Munka1
Supplementary table 3. Scoring of pan-TRK immunohistochemistry results.
extent	score		intensity	score
0	0		0	0
1-19%	1		+	1
20-39%	2		+/++	2
40-59%	3		++	3
60-79%	4		++/+++	4
80-100%	5		+++	5
