# Supplementary material for: NTRK amplification occurs frequently in pan-TRK immunopositive dedifferentiated liposarcomas
Source: Pathol Oncol Res. 2025 Jan 7;30:1611993. doi: 10.3389/pore.2024.1611993 (PMC11745873; doi:10.3389/pore.2024.1611993)
Supplement: Supplementary file 3 [file Table1.XLSX]

## Sheet: Munka1
Supplementary table 1. Detailed NTRK1-2-3 break-apart FISH results
patient ID	NTRK gene	FISH result	copy number	comment	interpretation	affected gene
3	NTRK1	negative	4.1		normal
	NTRK2	negative	2
	NTRK3	negative	3.8
7	NTRK1	extra red	green sign 3,8; red sign >10	NTRK1 3' region amplification	amplification	NTRK1
	NTRK2	negative	4
	NTRK3	negative	3
8	NTRK1	negative	3.1		amplification	NTRK2
	NTRK2	negative	6.5	occasionally >10 sign
	NTRK3	negative	3.2
11	NTRK1	negative	2.2		amplification	NTRK2
	NTRK2	negative	7.4	occasionally >10 sign
	NTRK3	negative	2.2
9	NTRK1	negative	2		normal
	NTRK2	negative	2
	NTRK3	negative	2
13	NTRK1	negative	2		normal
	NTRK2	negative	2
	NTRK3	negative	2
15	NTRK1	unsuccessful		no sign	not available
	NTRK2	unsuccessful		no sign
	NTRK3	unsuccessful		no sign
18	NTRK1	unsuccessful		no sign	not available
	NTRK2	unsuccessful		no sign
	NTRK3	unsuccessful		no sign
20	NTRK1	negative	2.8		normal
	NTRK2	negative	2.6
	NTRK3	negative	2.2
21	NTRK1	negative			normal
	NTRK2	negative
	NTRK3	negative	2
22	NTRK1	negative	3.5		normal
	NTRK2	negative	3.1
	NTRK3	negative	2.7
23	NTRK1	negative	5.5	occasionally >10 sign	amplification	NTRK1
	NTRK2	negative	2.1
	NTRK3	negative	2.4
40	NTRK1	negative	6.1		polysomy
	NTRK2	negative	3.4
	NTRK3	negative	3.8
44	NTRK1	negative	2		amplification	NTRK3
	NTRK2	negative	2
	NTRK3	negative	5.2
45	NTRK1	negative	3.2		normal
	NTRK2	negative	3.4
	NTRK3	unsuccessful
24	NTRK1	unsuccessful		no sign	not available
	NTRK2	unsuccessful		no sign
	NTRK3	unsuccessful		no sign
27	NTRK1	unsuccessful		no sign	not available
	NTRK2	unsuccessful		no sign
	NTRK3	unsuccessful		no sign
28	NTRK1	negative	3.6		normal
	NTRK2	negative	2.6
	NTRK3	negative	4.2
37	NTRK1	unsuccessful		no sign	not available
	NTRK2	unsuccessful		no sign
	NTRK3	unsuccessful		no sign
33	NTRK1	negative	2		normal
	NTRK2	negative	2
	NTRK3	negative	2.6
35	NTRK1	negative	2.2		normal
	NTRK2	negative	2.2
	NTRK3	negative	2.1
48	NTRK1	negative	6.5		polysomy
	NTRK2	negative	5.7
	NTRK3	negative	5.4	occasionally >10 sign
31	NTRK1	negative	5.8		polysomy
	NTRK2	negative	4.7
	NTRK3	negative	5.6
30	NTRK1	negative	4.9		polysomy
	NTRK2	negative	4.2
	NTRK3	negative	5.4
29	NTRK1	negative	4.8		polysomy
	NTRK2	negative	4.3
	NTRK3	negative	4.7
122	NTRK1	negative	4.3		polysomy
	NTRK2	negative	4.2
	NTRK3	negative	4
123	NTRK1	negative	3.1		amplification	NTRK3
	NTRK2	negative	3.1
	NTRK3	extra green	green sign 6,2; red sign 2,9	NTRK3 5' region amplification
126	NTRK1	negative	2.8		normal
	NTRK2	negative	2.2
	NTRK3	negative	2.1
129	NTRK1	negative	2.2		amplification	NTRK2
	NTRK2	negative	5.8
	NTRK3	negative	3.1
131	NTRK1	negative	6.3		polysomy
	NTRK2	negative	3.7
	NTRK3	negative	5.6
115	NTRK1	negative	8.2		amplification	NTRK2
	NTRK2	extra green	green sign >10; red sign ~8	NTRK2 5' region amplification
	NTRK3	negative	7.5
24	NTRK1	unsuccessful		no sign	not available
	NTRK2	unsuccessful		no sign
	NTRK3	unsuccessful		no sign
103	NTRK1	negative	3.4		normal
	NTRK2	negative	2.5
	NTRK3	negative	2.2
101	NTRK1	negative	2		normal
	NTRK2	negative	2
	NTRK3	negative	2.3
102	NTRK1	negative	4.6		polysomy
	NTRK2	negative	4.7
	NTRK3	negative	3.6
112	NTRK1	extra red	green sign 2,4; red sign >10	NTRK1 3' region amplification	amplification	NTRK1
	NTRK2	negative	3.2
	NTRK3	negative	4.8
113	NTRK1	negative	3.5		amplification	NTRK3
	NTRK2	negative	3.6
	NTRK3	negative	>10	whole NTRK3 region amplification
119	NTRK1	negative	2.8		normal
	NTRK2	negative	3.3
	NTRK3	negative	3
116	NTRK1	negative	2.1		normal
	NTRK2	negative	2
	NTRK3	negative	2.2
117	NTRK1	negative	2		normal
	NTRK2	negative	2
	NTRK3	negative	3.3
105	NTRK1	unsuccessful		no sign	not available
	NTRK2	unsuccessful		no sign
	NTRK3	unsuccessful		no sign
104	NTRK1	unsuccessful		no sign	not available
	NTRK2	unsuccessful		no sign
	NTRK3	unsuccessful		no sign
96	NTRK1	negative	3.5		polysomy
	NTRK2	negative	5.4
	NTRK3	negative	3.3
94	NTRK1	negative	5.2		polysomy
	NTRK2	negative	5.4
	NTRK3	negative	6.5
120	NTRK1	negative	2.1		normal
	NTRK2	negative	2.4
	NTRK3	negative	3.6
121	NTRK1	negative	2.2		amplification	NTRK2
	NTRK2	extra red	green sign 2; red sign >10	NTRK2 3' region amplification
	NTRK3	negative	2.7
93	NTRK1	negative	2		normal
	NTRK2	negative	2
	NTRK3	negative	2.8
95	NTRK1	negative	3.2	tetrasomy	polysomy
	NTRK2	negative	3.4	tetrasomy
	NTRK3	negative	3.1	tetrasomy
89	NTRK1	negative			normal
	NTRK2	negative	2
	NTRK3	negative	2
96	NTRK1	negative	3.4		normal
	NTRK2	negative	2.7
	NTRK3	negative	3.7
91	NTRK1	negative	2.2		normal
	NTRK2	negative	2.4
	NTRK3	negative	2.6
106	NTRK1	unsuccessful		no sign	not available
	NTRK2	unsuccessful		no sign
	NTRK3	unsuccessful		no sign
72	NTRK1	negative	2		normal
	NTRK2	negative	2.2
	NTRK3	negative	2
79	NTRK1	negative	2.7		normal
	NTRK2	negative	2.2
	NTRK3	negative	2.4
77	NTRK1	negative	2.1		normal
	NTRK2	negative	2
	NTRK3	negative	2.3
99	NTRK1	negative	2.1		normal
	NTRK2	negative	2.6
	NTRK3	negative	2.3
14	NTRK1	negative	2.8		normal
	NTRK2	negative	3.1
	NTRK3	negative	2.7
76	NTRK1	negative	3		normal
	NTRK2	negative	2.2
	NTRK3	negative	2.4
68	NTRK1	negative	2		normal
	NTRK2	negative	2
	NTRK3	negative	2.2
69	NTRK1	negative	2		normal
	NTRK2	negative	2
	NTRK3	negative	2.3
82	NTRK1	negative	2.5		amplification	NTRK3
	NTRK2	negative	2
	NTRK3	negative	>10	whole NTRK3 region amplification
53	NTRK1	unsuccessful		no sign	not available
	NTRK2	unsuccessful		no sign
	NTRK3	unsuccessful		no sign
86	NTRK1	negative	9.5	whole NTRK1 region amplification	amplification	NTRK1
	NTRK2	negative	3.2
	NTRK3	negative	3.1
83	NTRK1	negative	2.1		normal
	NTRK2	negative	2.4
	NTRK3	negative	2.2
73	NTRK1	negative	4.2		polysomy
	NTRK2	negative	3.7
	NTRK3	negative	3.8
50	NTRK1	negative	2.1		normal
	NTRK2	negative	2.3
	NTRK3	negative	2.4
80	NTRK1	negative	2		normal
	NTRK2	negative	2
	NTRK3	negative	2.5
85	NTRK1	negative	7.5		polysomy
	NTRK2	negative	4.2
	NTRK3	negative	6.8
51	NTRK1	negative	>10	whole NTRK1 region amplification	amplification	NTRK1
	NTRK2	negative	3.4
	NTRK3	negative	3.2
132	NTRK1	negative	>10	whole NTRK1 region amplification	amplification	NTRK1
	NTRK2	negative	2	no fusion by NGS
	NTRK3	negative	2.2
84	NTRK1	negative	>10	whole NTRK1 region amplification	amplification	NTRK1
	NTRK2	negative	3.8	no fusion by NGS
	NTRK3	negative	3.5
88	NTRK1	negative	8.5	whole NTRK1 region amplification	amplification	NTRK1
	NTRK2	negative	2	no fusion by NGS
	NTRK3	negative	2
125	NTRK1	negative	>10	whole NTRK1 region amplification	amplification	NTRK1
	NTRK2	negative	2	no fusion by NGS
	NTRK3	negative	2.5
109	NTRK1	negative	2.1		normal
	NTRK2	negative	2.3
	NTRK3	negative	2.4
127	NTRK1	negative	2.9		normal
	NTRK2	negative	2.7
	NTRK3	negative	2.1
